# Supplementary material for: Influence of open-source virtual-reality based gaze training on navigation performance in Retinitis pigmentosa patients in a crossover randomized controlled trial
Source: PLoS One. 2024 Feb 1;19(2):e0291902. doi: 10.1371/journal.pone.0291902 (PMC10833541; doi:10.1371/journal.pone.0291902)
Supplement: S1 Video — A screen recording of the three visual training tasks of the gaze training. (ZIP) [file pone.0291902.s002.zip]

Archive with 1 entries (1 files):
- Gaze Training Showcase.mp4
